# Supplementary material for: Abnormal Resting-State Network Presence in Females with Overactive Bladder
Source: Biomedicines. 2023 Jun 5;11(6):1640. doi: 10.3390/biomedicines11061640 (PMC10296293; doi:10.3390/biomedicines11061640)
Supplement: Supplementary file 1 [file biomedicines-11-01640-s001.zip]

Archive with 1 entries (1 files):
- biomedicines-2293093-supplementary.pdf
